# Supplementary material for: Genome-wide association study of lifetime cannabis use based on a large meta-analytic sample of 32 330 subjects from the International Cannabis Consortium
Source: Transl Psychiatry. 2016 Mar 29;6(3):e769–. doi: 10.1038/tp.2016.36 (PMC4872459; doi:10.1038/tp.2016.36)
Supplement: Supplementary Table 1 [file tp201636x4.xlsx]

## Sheet: Sheet1
Supplementary Table S1. Characteristics of individual samples.
Study Name	Characteristics of sample used for lifetime cannabis use GWA analyses									Genome wide association analysis		Reference (if available)
	N	% ever used cannabis	N ever users	N never users	% female	N females	mean age (sd)	age range	Birth cohorts	software	covariates
ALSPAC	2976	41.6	1238	1738	55.7	1657	17.75 (0.34)	17 - 19	1991 - 1992	MACH	Sex
											Age
											4 Principle components
BLTS	721	59.5	428	293	57.1	411	26.2(3.3)	18-33	1979-1993	Plink	Sex	http://www.ncbi.nlm.nih.gov/pubmed/23187020
											Age	http://onlinelibrary.wiley.com/doi/10.1080/00049530410001734865/abstract
											4 principal components
CADD	853	79.3	676	177	30.2	257	24.9 (3.0)	18-36	1974 - 1992	Plink	Sex	pending
											Age	note: CADD is over-selected for high behavioral disinhibition
EGCUT1	2765	1.3	35	2730	54.5	1506	33.8(9.65)	18-66	1941-1992	SNPTEST v2.5β	Sex
									reference category: 1941-1959		Age
									dummy 1: 1960-1979		Birth Cohort (2 dummy variables)
									dummy 2: 1980-1992		4 principal components
EGCUT2	970	4.8	46	924	51.2	496	31.1(9.51)	18-50	1953-1991	SNPTEST v2.5β	Sex
									reference category: 1953-1959		Age
									dummy 1: 1960-1979		Birth Cohort (2 dummy variables)
									dummy 2: 1980-1991		4 principal components
FinnTwin12 & FinnTwin16	1029	27.4	281	748	51.7	531	22.8 (1.3)	20-29	1974 - 1987	Plink	Sex	http://www.ncbi.nlm.nih.gov/pubmed/18455885
											Age	http://www.ncbi.nlm.nih.gov/pubmed/17254406
											4 principal components	http://www.ncbi.nlm.nih.gov/pubmed/23298696
HUVH-Barcelona	981	20.1	197	784	29.8	292	35.6	17-87	1944-1992	plink	Sex
									reference category: 1944-1963		Age
									dummy 1: 1964-1983		Birth Cohort (2 dummy variables)
									dummy 2: 1984-1992		4 principal components
MCTFR	6241	59.3	3700	2541	53.5	3338	37.2 (10.9)	18-71	1926 - 1994	Plink	Sex	http://www.ncbi.nlm.nih.gov/pmc/articles/PMC3886341/
									reference category: 1926-1945		Age	http://www.ncbi.nlm.nih.gov/pubmed/12537881
									dummy 1: 1946-1965		Birth Cohort (3 dummy variables)	http://www.ncbi.nlm.nih.gov/pmc/articles/PMC2760025/
									dummy 2: 1966-1985		4 principal components
									dummy 3: 1986-1994
NTR	4653	26.9	1251	3402	66.2	3080	36.9 (12.63)	18-60	1935 - 1992	Plink	Sex	http://www.ncbi.nlm.nih.gov/pubmed/21489006
									reference category: 1934-1971		Age	http://www.ncbi.nlm.nih.gov/pubmed/19793625
									dummy 1: 1971-1992		Birth Cohort (2 dummy variables)	http://www.ncbi.nlm.nih.gov/pubmed/23186620
											4 principal components	http://www.ncbi.nlm.nih.gov/pubmed/23298648
											covariates were used to deal with the different input genotype chips (basically a stratified analysis). Also corrections were made to include family memebrs using the --family option in Plink. 1 of a MZ pair was excluded prior to the analyses.
QIMR	6778	51.4	3483	3295	53.8	3646	45.2 (10.9)	18-85	1917-1986	Plink	Sex	http://www.ncbi.nlm.nih.gov/pubmed/22823124
									reference category: up to 1950		Age	http://www.ncbi.nlm.nih.gov/pubmed/15724882
									dummy 1: 1951-1970		Birth Cohort (2 dummy variables)	http://www.ncbi.nlm.nih.gov/pubmed/11825135
									dummy 2: 1971-1986		4 principal components	http://www.ncbi.nlm.nih.gov/pubmed/21529783
TRAILS population cohort	1226	50.5	619	607	46.9	574	19.0 (0.6)	18-21	1980-2000	SNPtest v2.4.1	Sex
											Age
											4 principal components
Utrecht	1173	54.1	635	538	53.5	627	20.6 (2.3)	18-37	no	MACH (mach2dat)	Sex
											Age
											4 principal components
											Genotype array
Yale Penn EA	1964	91.6	1799	165	40.2	789	38.2 (10.6)	16-76	no	Plink	Age
											Sex
											3 PCs
RADAR*	338	58.8	198	140	44.4	150	19.54 (0.78)	17-22	1990-1994	Plink	Sex	http://www.ncbi.nlm.nih.gov/pubmed/23348558
											Age	http://www.ncbi.nlm.nih.gov/pubmed/25466800
											4 principal components	http://www.ncbi.nlm.nih.gov/pubmed/23982435
												http://www.ncbi.nlm.nih.gov/pubmed/22181711
Saguenay Youth Study *	551	52.45	289	262	56	308.56	49.52 (4.91)	36-65	1947-1986	Plink	Sex
									reference category: 1947-1966		Age
									dummy 1: 1967-1986		principal components (for adjusting for population structure because our sample is homogeneous - founder population)
Twins UK*	2078	11.7	243	1835	92.6	1924	57.7 (12.5)	18-86	1923-1991	MACH (mach2dat)	Sex
									reference category: 1923-1992		Age
									dummy 1: 1943-1962		4 principal components
									dummy 2: 1963-1982		Genotype array
									dummy 3: 1983-1992
Yale Penn AA*	2660	81.8	2175	485	46.4	1234	41.6 (9.2)	16-76	no	Plink	Age
											Sex
											3 PCs
*Replication sample
