# Supplementary material for: Genome-wide association study of lifetime cannabis use based on a large meta-analytic sample of 32 330 subjects from the International Cannabis Consortium
Source: Transl Psychiatry. 2016 Mar 29;6(3):e769–. doi: 10.1038/tp.2016.36 (PMC4872459; doi:10.1038/tp.2016.36)
Supplement: Supplementary Table 2 [file tp201636x5.xlsx]

## Sheet: Sheet1
Supplementary Table S2. Genotyping and imputation information per sample.
Study Name	Sample QC		Genotyping QC								Imputation		Reference (if available)
	call rate	Other exclusion criteria	Platform	Genotype calling	exclusion criteria:				SNPs passing QC	Did you apply	Software	Reference Panel
					MAF	Call rate	P HWE	other		Genomic Control methods?
ALSPAC	<95%	Excessive or minimal heterozygosity	Illumina HumanHap550	GenomeStudio	<1%	<95%	<5x10e-7		500527	Yes - population structure	minimac	1000 genome, release March 2012
		Cryptic relatedness as measured by IBD
		Sample duplication
		Non-European Ancestry
		Missing phenotype information
		Sex discrepancy with genetic data from X-linked markers
		Autosomal chromosome abberations
BLTS	≤98%	sex discrepancy with genetic data from X-linked markers	Illumina 610K-quad	GenomeStudio	<1%	≤98%	<10e-6		529269	No	Minimac	1000 Genomes project uses NCBI Build 37 ( 'GIANT' marker subset - no SNPs with <2 copies of minor allele) of 20101123 v3
		Being family-based data there is no filtering on relatedness.
		Individuals which are clearly in unresolved sample mixups or who are obviously not correctly related to their families (and I can't work out why)
		have been removed but nobody else relatedness-wise.
CADD (Center on Antisocial Drug Dependence)	100% (post-BeagleCall)	sex discrepancy with genetic data from X-linked markers	Affymetric 6.0	BeagleCall	<1% in CADD caucasian sub-sample (N=1031)	100% (post-BeagleCall)	<1e-6 in full CADD sample (N=1901)		696388	No	IMPUTE2	1000 genome, release March 2012	pending
		duplicates and first/second degree relatives
		ancestry outliers
		heterozygosity
		autosomal chromosome abberations
		missing phenotype information
EGCUT1	≤95%	sex discrepancy	Ilumina OmniExpress	GenomeStudio	<1%	≤95%	1e-06		615575(autosomal/13946(X chr)	No	IMPUTE2	1000 genome, release March 2012	Nelis et al, PLoS One. 2009;4(5):e5472. Epub 2009 May 8.
		duplicates
		ancestry outliers
		heterozygosity
		missing phenotype information
		exclusion based on IBS clustering (plink PI_HAT 0.10)
EGCUT2	≤95%	sex discrepancy	Illumina Human370CNV	GenomeStudio	<1%	≤95%	1e-06		309389(autosomal)/9221(X chr)	No	IMPUTE2	1000 genome, release March 2012	Nelis et al, PLoS One. 2009;4(5):e5472. Epub 2009 May 8.
		duplicates
		ancestry outliers
		heterozygosity
		missing phenotype information
		exclusion based on IBS clustering (plink PI_HAT 0.10)
FinnTwin12 & FinnTwin16	<95%	Sex discrepancy with genetic data from X-linked markers	Illumina 670K	GenomeStudio	<1%	<95%	<1x10-6		6728589	Yes	IMPUTE 2.2.2	1000 Genomes 2012 March release
		Duplicates
		Heterozygosity
		Unexpected relatives
		Missing phenotype information
HUVH-Barcelona (HUVH)	<95%	gender discrepancy with genetic data from X-linked markers	Illumina HumanOmni1-Quad	Beadstudio	<1%	<99%	1e-06		780165	yes	BEAGLE	1000 genome, release March 2012
		duplicates and first/second degree relatives
		Log R ratio (LRR) < 0,30
MCTFR	< 99%	sex discrepancy with genetic data from X-linked markers	Illumina Human660W-Quad	GenomeStudio	<1%	≤99%	<1x10-7		527829	No	Beagle for phasing, MiniMac for imputation	1000 genome, release March 2012	http://www.ncbi.nlm.nih.gov/pmc/articles/PMC3561927/
		duplicates
		ancestry outliers
		heterozygosity
		autosomal chromosome aberrations
		missing phenotype information
NTR	>95%	sex discrepancy with genetic data from X-linked markers	Affymetrix 6.0, Perlegen-Affymetrix 5.0, Illumina 660, Illumina 1M, Illumina 370K	Birdseed + Affymetrix Genotyper	>1%	>0.90, per chip; >.95 SNP callrate	<10e-4	Mendelian < 2%	6379086	No	Mach / minimach	March 2012 1000G release, GIANT ALL panel	http://www.ncbi.nlm.nih.gov/pubmed/23298648
		duplicates and first/second degree relatives
		ancestry outliers
		heterozygosity
		autosomal chromosome abberations
		missing phenotype information
QIMR	At least all with ≤95%; generally stricter (eg. ≤98%)	Ancestry outliers [outside 6sd from European mean in PCA analysis - 1st two PCs]	Illumina 317K	GenomeStudio genotyping module	<1%	≤95%	<1e-6	mean GenCall score <0.7	273158	No	MACH (phasing); minimac (imputation)	1000 Genome, 20101123 v3 [GIANT subset, ie. no markers with <2 copies of minor allele in reference panel]]
		missing phenotype information	Illumina HumanCNV370-Quadv3						[for imputation purposes]
		Wrong gender	Illumina HumanCNV370-CNV370v1
			Illumina Human610-Quad
TRAILS population cohort	< 95%	heterozygosity >4SD	Illumina Cyto SNP12 v2	Illumina GenomeStudio	<1%	<95%	<0.001	chr X SNPs >1% heterozygous in men	255254	No	Impute v2	1000 genomes, release march 2012	http://www.ncbi.nlm.nih.gov/pubmed/18263649
		duplicates
		sex mismatch
		non-caucasian
		missing phenotype information
Utrecht sample	< 95%	heterozygosity >3SD	Illumina HumanOmniExpress (733,202 SNPs, 576 individuals)		0.01	0.95	1e-06		277957	yes	MACH (phasing); minimac (imputation)	1000 genome, release March 2012
		duplicates/relatedness	Illumina Human610-Quad Beadchip (620,901 SNPs, 768 individuals)		0.01	0.95	1e-06		overlap after merging the three datasets	yes
		sex mismatch	Illumina HumanHap550 array (34 individuals)		0.01	0.95	1e-06			yes
		non-caucasian
		genotyping platform
Yale Penn EA	≤98%	sex discrepancy with genetic data from X-linked markers	Illumina HumanOmni1-Quad v1.0	GenomeStudio software V2011.1 and genotyping module V1.8.4	<1%	≤98%	<10e-4		889659	No	Impute2	1000 genome, release March 2012	http://www.ncbi.nlm.nih.gov/pubmed/24166409
		duplicates and first/second degree relatives
RADAR*	≤98%	sex discrepancy with genetic data from X-linked markers	Affymetric 6.0	Birdseed	<2%	≤98%	<10e-4		704409	No	MACH	1000 genome, release March 2012
		duplicates and first/second degree relatives
		ancestry outliers
		heterozygosity
		autosomal chromosome abberations
SYS*	≤95%	duplicates	Illumina Human610W-Quad Beadchip (Quad), Illumina HumanOmniExpress BeadChip (Omni)		>1%	>0.95 per chip	<10e-6		542,345 (Quad)	No	SHAPEIT/IMPUTE2	March 2012 1000G release (EUR reference panel)
		sex discrepancy with genetic data							644,272 (Omni)
		ancestry outliers (non-European)							313,653 (overlapped)
		heterozygosity							8,511,030 (with imputation)
		missing phenotype information
		duplicates
TwinsUK*	≤98%	sex discrepancy with genetic data from X-linked markers	Affymetric 6.0	Birdseed	<2%	≤98%	<10e-4		704409	No	MACH	1000 genome, release March 2012	http://www.ncbi.nlm.nih.gov/pubmed/22589082
		duplicates and first/second degree relatives	Illumina HumanHap300 & HumanHap610Q	Illluminus	<1%	<97% (SNPs with MAF≥5%) or < 99% (for 1% ≤MAF < 5%)	<10e−6		857427	No	IMPUTE	1000 genome, release March 2012
		ancestry outliers
		heterozygosity
		autosomal chromosome abberations
		missing phenotype information
Yale Penn AA*	≤98%	sex discrepancy with genetic data from X-linked markers	Illumina HumanOmni1-Quad v1.0	GenomeStudio software V2011.1 and genotyping module V1.8.4	<1%	≤98%	<10e-4		889659	No	Impute2	1000 genome, release March 2012	http://www.ncbi.nlm.nih.gov/pubmed/24166409
		duplicates and first/second degree relatives
*Replication sample
