# Supplementary material for: Genome-wide association study of lifetime cannabis use based on a large meta-analytic sample of 32 330 subjects from the International Cannabis Consortium
Source: Transl Psychiatry. 2016 Mar 29;6(3):e769–. doi: 10.1038/tp.2016.36 (PMC4872459; doi:10.1038/tp.2016.36)
Supplement: Supplementary Table 4 [file tp201636x7.xlsx]

## Sheet: Blad1
Table S4. Results of SNPs with p-value < 10-5. Chromosme (Chr), location in basepairs (BP),
allele 1 (A1), allele 2 (A2), Frequency of allele 1 (Freq A1), effect size (beta), standard error of effect (S.E.),
p-value, sample size for SNP, and direction of effect in different samples.
Top 10 SNPs from Table 1 (main text) are highlighted.
Chr	BP	A1	A2	Freq A1	Beta	S.E.	P-value	Sample size	Direction*
15	96424399	T	G	0.7554	-0.1166	0.0231	4.609e-07	32330	+--++-------+
15	96295104	A	G	0.3336	0.1096	0.0218	4.956e-07	30366	+++-++-+++++?
15	96335077	A	G	0.6479	-0.1049	0.021	6.067e-07	32330	---+--+-----+
15	96317636	T	C	0.649	-0.1045	0.0211	7.379e-07	32330	--++--+-----+
15	96317983	T	C	0.351	0.1044	0.0211	7.387e-07	32330	++--++-+++++-
15	96317357	A	G	0.6492	-0.1045	0.0211	7.548e-07	32330	--++--+-----+
15	96321590	A	G	0.6486	-0.1038	0.0211	8.562e-07	32330	---+--+-----+
12	30479358	T	G	0.8111	-0.1602	0.0327	9.847e-07	22902	---?-??-?--+-
4	141218757	A	C	0.8616	-0.1514	0.0315	1.48e-06	24912	---?+---?----
11	112983595	T	C	0.5576	-0.0984	0.0204	1.512e-06	32330	----+-+----+-
11	112983534	T	C	0.5629	-0.097	0.0202	1.576e-06	32330	----+------+-
11	112987381	T	C	0.4363	0.0966	0.0202	1.763e-06	32330	++++-++++++-+
11	112985432	T	C	0.5612	-0.0966	0.0202	1.85e-06	32330	----+------+-
11	915764	A	G	0.6075	0.2788	0.0586	1.926e-06	8759	??+++?+???+?+
11	112987113	T	C	0.4364	0.0961	0.0202	1.966e-06	32330	++++-++++++-+
11	112989720	T	G	0.4356	0.0965	0.0203	1.978e-06	32330	++++-++++++-+
11	915748	A	G	0.5778	0.2701	0.0569	2.059e-06	8759	??+++?+???+?+
11	112989298	T	C	0.4345	0.0964	0.0203	2.127e-06	32330	++++-++++++-+
11	112982535	A	G	0.4376	0.0958	0.0202	2.165e-06	32330	++++-+-++++-+
2	52753909	T	G	0.9152	-0.2946	0.0622	2.194e-06	12210	-????-?-????-
11	112989441	A	G	0.5677	-0.0965	0.0204	2.201e-06	32330	----+------+-
2	52752964	T	C	0.0846	0.2943	0.0622	2.257e-06	12210	+????+?+????+
2	52751531	T	C	0.9161	-0.2935	0.0622	2.397e-06	12210	-????-?-????-
2	52753611	T	C	0.0842	0.2933	0.0622	2.414e-06	12210	+????+?+????+
2	52753248	T	G	0.0841	0.2932	0.0622	2.444e-06	12210	+????+?+????+
2	52753616	A	T	0.9159	-0.2932	0.0622	2.447e-06	12210	-????-?-????-
2	52753688	T	C	0.0842	0.2931	0.0622	2.454e-06	12210	+????+?+????+
2	52754198	T	C	0.0842	0.2929	0.0622	2.464e-06	12210	+????+?+????+
2	175188281	A	G	0.0628	0.2412	0.0514	2.642e-06	22612	+??????+++??+
3	47124761	A	T	0.3823	-0.1037	0.0221	2.708e-06	31301	-----?+------
2	52751569	C	G	0.084	0.2917	0.0622	2.722e-06	12210	+????+?+????+
2	52750137	C	G	0.9157	-0.2896	0.0619	2.931e-06	12210	-????-?-????-
2	52750423	A	T	0.0846	0.2893	0.0619	2.939e-06	12210	+????+?+????+
2	52750582	A	T	0.9154	-0.2893	0.0619	2.954e-06	12210	-????-?-????-
2	52750110	A	G	0.9155	-0.2893	0.0619	2.956e-06	12210	-????-?-????-
2	52754294	A	T	0.9165	-0.2924	0.0626	2.962e-06	12210	-????-?-????-
2	52752381	T	C	0.0841	0.2904	0.0622	2.98e-06	12210	+????+?+????+
15	96294904	T	G	0.3346	0.1001	0.0214	2.987e-06	32330	+++-++-+++++-
2	52753917	T	C	0.0835	0.2922	0.0626	2.997e-06	12210	+????+?+????+
2	52752945	T	C	0.0841	0.2902	0.0621	3.015e-06	12210	+????+?+????+
15	96294287	A	T	0.3347	0.1001	0.0214	3.034e-06	32330	+++-++-+++++-
5	60864467	C	G	0.6807	0.1042	0.0223	3.051e-06	32330	++++-++++++++
2	52751417	A	G	0.0785	0.2946	0.0631	3.065e-06	12210	+????+?+????+
15	96318620	T	C	0.3082	0.1029	0.0221	3.095e-06	32330	++++++-+++++-
2	52755042	A	G	0.0853	0.2892	0.062	3.142e-06	12210	+????+?+????+
15	96296264	T	C	0.6662	-0.1	0.0215	3.177e-06	32330	---+--+-----+
1	196333461	T	C	0.9088	-0.182	0.0391	3.197e-06	24191	-?-?----?----
2	52754249	T	C	0.915	-0.2879	0.0618	3.209e-06	12210	-????-?-????-
2	52755643	T	C	0.0842	0.2893	0.0621	3.213e-06	12210	+????+?+????+
2	52755503	T	C	0.0842	0.2893	0.0621	3.222e-06	12210	+????+?+????+
2	52755464	T	C	0.0842	0.2893	0.0621	3.23e-06	12210	+????+?+????+
2	52755456	A	G	0.9158	-0.2893	0.0621	3.23e-06	12210	-????-?-????-
2	52754665	A	C	0.0856	0.2877	0.0618	3.274e-06	12210	+????+?+????+
11	112985477	A	T	0.5592	-0.094	0.0202	3.312e-06	32330	--+-+------+-
2	52754844	C	G	0.085	0.2874	0.0618	3.354e-06	12210	+????+?+????+
2	52754672	A	G	0.915	-0.2873	0.0618	3.363e-06	12210	-????-?-????-
2	52754074	T	C	0.0846	0.2879	0.0621	3.505e-06	12210	+????+?+????+
15	96296254	T	G	0.3328	0.0997	0.0215	3.671e-06	32330	+++-++-+++++-
11	112968651	A	C	0.4551	0.0938	0.0203	3.684e-06	32330	++++-+++++--+
2	52752245	A	G	0.9152	-0.2857	0.0618	3.778e-06	12210	-????-?-????-
2	52756376	T	C	0.9156	-0.286	0.0619	3.845e-06	12210	-????-?-????-
11	112977813	A	T	0.4547	0.0935	0.0203	3.947e-06	32330	++++-++++++-+
2	52755298	A	G	0.9149	-0.2849	0.0618	4.001e-06	12210	-????-?-????-
15	96310719	T	C	0.6657	-0.0985	0.0214	4.013e-06	32330	---+--+-----+
2	52755076	T	C	0.0851	0.2848	0.0618	4.022e-06	12210	+????+?+????+
2	52754696	A	C	0.085	0.2847	0.0618	4.062e-06	12210	+????+?+????+
11	112988236	A	G	0.5412	-0.0927	0.0202	4.241e-06	32330	----+-+----+-
11	112924114	A	G	0.4256	0.094	0.0205	4.438e-06	32330	++++-+++++--+
11	112988115	A	C	0.5412	-0.0925	0.0202	4.462e-06	32330	----+-+----+-
1	167611370	A	C	0.3097	0.0984	0.0215	4.549e-06	32330	+++-++-++++++
2	175191505	T	C	0.0625	0.2351	0.0513	4.55e-06	22612	+??????+++??+
8	91168648	C	G	0.6785	-0.1069	0.0233	4.585e-06	27677	-+-+----?----
19	48327449	A	C	0.7498	-0.1285	0.0281	4.748e-06	26648	-----?--?-+--
11	112964648	A	G	0.5681	-0.0933	0.0204	4.753e-06	32330	----+-----++-
2	52752254	A	G	0.0836	0.2853	0.0624	4.813e-06	12210	+????+?+????+
8	91142687	A	G	0.3112	0.1062	0.0232	4.858e-06	27677	+-+-++-+?++++
8	91137052	T	C	0.3375	0.1045	0.0229	4.898e-06	27677	+-+-++++?++++
8	91142473	T	G	0.3112	0.1062	0.0232	4.907e-06	27677	+-+-++-+?++++
8	91164518	A	G	0.3225	0.1064	0.0233	4.919e-06	27677	+-+-++++?++++
1	167611826	T	C	0.3088	0.098	0.0215	4.948e-06	32330	+++-++-++++++
8	91130683	A	C	0.3323	0.1039	0.0228	5.125e-06	27677	+++-++++?++++
4	61368442	T	C	0.832	-0.1456	0.032	5.306e-06	23739	---?-+--?--?-
8	91165948	A	G	0.6781	-0.106	0.0233	5.336e-06	27677	-+-+----?----
8	91162808	T	C	0.6783	-0.1049	0.0231	5.396e-06	27677	-+-+----?---+
15	96319875	A	T	0.6906	-0.0992	0.0218	5.46e-06	32330	------+-----+
8	91168750	T	C	0.6776	-0.106	0.0233	5.461e-06	27677	-+-+----?----
11	112983139	A	T	0.4587	0.0917	0.0202	5.513e-06	32330	++-+-+-++++-+
4	61368571	T	C	0.168	0.1452	0.032	5.579e-06	23739	+++?+-++?++?+
15	96318511	A	G	0.3454	0.102	0.0225	5.647e-06	31301	+++++?-+++++-
11	112978377	A	G	0.5408	-0.0917	0.0202	5.701e-06	32330	--+-+-+----+-
15	96339668	A	T	0.6879	-0.0989	0.0218	5.723e-06	32330	------+-----+
2	52769990	C	G	0.9162	-0.2895	0.0639	5.808e-06	12210	-????-?-????-
11	112969258	T	G	0.54	-0.0916	0.0202	5.815e-06	32330	--+-+-+----+-
11	112973497	A	G	0.461	0.0918	0.0203	5.819e-06	32330	++-+-+-+++--+
12	30479427	T	C	0.2043	0.1365	0.0301	5.868e-06	27677	+++-++++?++-+
15	96336138	A	G	0.6883	-0.0983	0.0217	5.884e-06	32330	------+-----+
8	91129859	A	G	0.6672	-0.1031	0.0228	5.908e-06	27677	---+----?----
2	175183623	A	G	0.0623	0.2344	0.0518	5.966e-06	22612	+??????+++??+
8	91134673	T	C	0.6674	-0.103	0.0228	6.013e-06	27677	-+-+----?----
15	96322790	A	T	0.3096	0.0984	0.0217	6.041e-06	32330	++++++-+++++-
8	91136078	T	G	0.3329	0.1029	0.0228	6.116e-06	27677	+++-++++?++++
15	96322277	T	C	0.3115	0.0981	0.0217	6.156e-06	32330	++++++-+++++-
3	85413995	T	C	0.7536	-0.1058	0.0234	6.186e-06	32330	-+-+--+------
4	91473807	T	C	0.0476	-0.7678	0.17	6.29e-06	2976	-????????????
3	85432315	C	G	0.2463	0.1052	0.0233	6.467e-06	32330	+-+-++-++++++
3	85430137	T	C	0.7536	-0.1052	0.0233	6.528e-06	32330	-+-+--+------
3	85426840	A	G	0.7169	-0.1031	0.0229	6.528e-06	32330	-+++--+------
8	91161081	A	G	0.6764	-0.1035	0.023	6.626e-06	27677	-+-+----?----
11	112923802	A	C	0.4248	0.0921	0.0204	6.641e-06	32330	++++-+++++--+
3	85406367	T	C	0.2387	0.1069	0.0237	6.717e-06	29565	+-+?-++++++++
15	96325135	A	C	0.3115	0.0976	0.0217	6.725e-06	32330	++++++-+++++-
3	85436125	T	C	0.2469	0.1048	0.0233	7.053e-06	32330	+---++-++++++
3	85422587	T	C	0.246	0.1051	0.0234	7.083e-06	32330	+-+-++-++++++
8	91143557	A	G	0.6682	-0.1024	0.0228	7.141e-06	27677	-+-+----?----
3	85434357	A	T	0.2461	0.1047	0.0233	7.156e-06	32330	+---++-++++++
3	85421737	C	G	0.754	-0.1051	0.0234	7.171e-06	32330	-+-+--+------
11	112923466	A	T	0.5749	-0.0917	0.0204	7.24e-06	32330	----+-----++-
3	85438709	A	G	0.754	-0.1047	0.0233	7.246e-06	32330	-+++--+------
11	112922447	A	G	0.5747	-0.0917	0.0205	7.343e-06	32330	----+-----++-
8	91144724	T	C	0.3324	0.1021	0.0228	7.397e-06	27677	+-+-++++?++++
3	85420724	A	C	0.2256	0.1078	0.0241	7.496e-06	29565	+-+?+++++++++
3	85442709	T	C	0.246	0.1044	0.0233	7.68e-06	32330	+---++-++++++
3	85413937	A	C	0.2259	0.1077	0.0241	7.813e-06	29565	+-+?+++++++++
5	142880768	A	C	0.8591	-0.1447	0.0324	7.869e-06	23739	--+?----?--?-
3	85416384	A	G	0.7744	-0.1076	0.0241	7.871e-06	29565	-+-?---------
2	52771382	T	C	0.9198	-0.2889	0.0647	7.892e-06	12210	-????-?-????-
11	112922293	C	G	0.5745	-0.0913	0.0204	7.907e-06	32330	----+-----++-
11	112921522	A	G	0.5752	-0.0914	0.0205	7.923e-06	32330	----+-----++-
11	112926312	C	G	0.5749	-0.0912	0.0204	8.033e-06	32330	----+-----++-
3	85428963	T	C	0.2457	0.1044	0.0234	8.089e-06	32330	+-+-++-++++++
3	85405501	T	C	0.7751	-0.1074	0.0241	8.193e-06	29565	-+-?---------
11	112926259	T	C	0.4253	0.0911	0.0204	8.21e-06	32330	++++-+++++--+
12	30479870	A	G	0.795	-0.1369	0.0307	8.217e-06	26648	---+-?--?--+-
12	30478371	A	T	0.2084	0.1364	0.0306	8.246e-06	26648	+++-+?++?++-+
3	85429172	A	C	0.2463	0.1041	0.0234	8.377e-06	32330	+-+-++-++++++
8	91156857	T	C	0.6758	-0.1024	0.023	8.429e-06	27677	-+-+----?----
15	61031969	A	G	0.1995	-0.1161	0.0261	8.434e-06	29565	---?++-------
3	85409299	T	C	0.2268	0.1071	0.0241	8.526e-06	29565	+--?+++++++++
3	85409979	T	C	0.2268	0.1071	0.0241	8.573e-06	29565	+--?+++++++++
11	112926913	A	G	0.5745	-0.0908	0.0204	8.725e-06	32330	----+-----++-
8	91106360	A	G	0.6597	-0.1016	0.0229	8.801e-06	27677	---+----?---+
8	91101879	T	C	0.6633	-0.1008	0.0227	8.825e-06	27677	---+----?----
3	47087837	A	T	0.3894	-0.1054	0.0237	8.832e-06	26648	----+?+-?----
8	91157457	A	G	0.676	-0.1024	0.0231	8.889e-06	27677	-+-+----?----
12	30480427	T	C	0.7946	-0.1363	0.0307	8.977e-06	26648	---+-?--?--+-
3	85438564	A	G	0.7511	-0.1032	0.0233	9.07e-06	32330	-+-+--+------
15	96392021	A	T	0.7084	-0.1022	0.023	9.092e-06	32330	------------+
11	112928164	T	G	0.5746	-0.0905	0.0204	9.263e-06	32330	----+-----++-
20	11754676	T	C	0.1038	-0.1715	0.0387	9.454e-06	23931	---?+-?-?---+
3	85462587	T	C	0.7738	-0.1066	0.0241	9.486e-06	29565	-++?--+------
5	148749623	A	G	0.3283	-0.1136	0.0257	9.581e-06	26648	----+?--?--++
3	85448493	T	C	0.7514	-0.1036	0.0234	9.591e-06	32330	-++++-+------
3	85446558	A	G	0.2464	0.1032	0.0233	9.787e-06	32330	+---++-++++++
*Order of samples: ALSPAC, BLTS, CADD, EGCUT1, EGCUT2, FinnTwin, HUVH, MCTFR, NTR, QIMR,TRAILS,Utrecht,Yale Penn EA.

## Sheet: Blad2
Chr	BP	A1	A2	Freq A1	Beta	S.E.	P-value	Direction*
15	96424399	T	G	0.7554	-0.1166	0.0231	4.609e-07	+--++-------+
15	96295104	A	G	0.3336	0.1096	0.0218	4.956e-07	+++-++-+++++?
15	96335077	A	G	0.6479	-0.1049	0.021	6.067e-07	---+--+-----+
15	96317636	T	C	0.649	-0.1045	0.0211	7.379e-07	--++--+-----+
15	96317983	T	C	0.351	0.1044	0.0211	7.387e-07	++--++-+++++-
15	96317357	A	G	0.6492	-0.1045	0.0211	7.548e-07	--++--+-----+
15	96321590	A	G	0.6486	-0.1038	0.0211	8.562e-07	---+--+-----+
12	30479358	T	G	0.8111	-0.1602	0.0327	9.847e-07	---?-??-?--+-
4	141218757	A	C	0.8616	-0.1514	0.0315	1.48e-06	---?+---?----
11	112983595	T	C	0.5576	-0.0984	0.0204	1.512e-06	----+-+----+-
11	112983534	T	C	0.5629	-0.097	0.0202	1.576e-06	----+------+-
11	112987381	T	C	0.4363	0.0966	0.0202	1.763e-06	++++-++++++-+
11	112985432	T	C	0.5612	-0.0966	0.0202	1.85e-06	----+------+-
11	915764	A	G	0.6075	0.2788	0.0586	1.926e-06	??+++?+???+?+
11	112987113	T	C	0.4364	0.0961	0.0202	1.966e-06	++++-++++++-+
11	112989720	T	G	0.4356	0.0965	0.0203	1.978e-06	++++-++++++-+
11	915748	A	G	0.5778	0.2701	0.0569	2.059e-06	??+++?+???+?+
11	112989298	T	C	0.4345	0.0964	0.0203	2.127e-06	++++-++++++-+
11	112982535	A	G	0.4376	0.0958	0.0202	2.165e-06	++++-+-++++-+
2	52753909	T	G	0.9152	-0.2946	0.0622	2.194e-06	-????-?-????-
11	112989441	A	G	0.5677	-0.0965	0.0204	2.201e-06	----+------+-
2	52752964	T	C	0.0846	0.2943	0.0622	2.257e-06	+????+?+????+
2	52751531	T	C	0.9161	-0.2935	0.0622	2.397e-06	-????-?-????-
2	52753611	T	C	0.0842	0.2933	0.0622	2.414e-06	+????+?+????+
2	52753248	T	G	0.0841	0.2932	0.0622	2.444e-06	+????+?+????+
2	52753616	A	T	0.9159	-0.2932	0.0622	2.447e-06	-????-?-????-
2	52753688	T	C	0.0842	0.2931	0.0622	2.454e-06	+????+?+????+
2	52754198	T	C	0.0842	0.2929	0.0622	2.464e-06	+????+?+????+
2	175188281	A	G	0.0628	0.2412	0.0514	2.642e-06	+??????+++??+
3	47124761	A	T	0.3823	-0.1037	0.0221	2.708e-06	-----?+------
2	52751569	C	G	0.084	0.2917	0.0622	2.722e-06	+????+?+????+
2	52750137	C	G	0.9157	-0.2896	0.0619	2.931e-06	-????-?-????-
2	52750423	A	T	0.0846	0.2893	0.0619	2.939e-06	+????+?+????+
2	52750582	A	T	0.9154	-0.2893	0.0619	2.954e-06	-????-?-????-
2	52750110	A	G	0.9155	-0.2893	0.0619	2.956e-06	-????-?-????-
2	52754294	A	T	0.9165	-0.2924	0.0626	2.962e-06	-????-?-????-
2	52752381	T	C	0.0841	0.2904	0.0622	2.98e-06	+????+?+????+
15	96294904	T	G	0.3346	0.1001	0.0214	2.987e-06	+++-++-+++++-
2	52753917	T	C	0.0835	0.2922	0.0626	2.997e-06	+????+?+????+
2	52752945	T	C	0.0841	0.2902	0.0621	3.015e-06	+????+?+????+
15	96294287	A	T	0.3347	0.1001	0.0214	3.034e-06	+++-++-+++++-
5	60864467	C	G	0.6807	0.1042	0.0223	3.051e-06	++++-++++++++
2	52751417	A	G	0.0785	0.2946	0.0631	3.065e-06	+????+?+????+
15	96318620	T	C	0.3082	0.1029	0.0221	3.095e-06	++++++-+++++-
2	52755042	A	G	0.0853	0.2892	0.062	3.142e-06	+????+?+????+
15	96296264	T	C	0.6662	-0.1	0.0215	3.177e-06	---+--+-----+
1	196333461	T	C	0.9088	-0.182	0.0391	3.197e-06	-?-?----?----
2	52754249	T	C	0.915	-0.2879	0.0618	3.209e-06	-????-?-????-
2	52755643	T	C	0.0842	0.2893	0.0621	3.213e-06	+????+?+????+
2	52755503	T	C	0.0842	0.2893	0.0621	3.222e-06	+????+?+????+
2	52755464	T	C	0.0842	0.2893	0.0621	3.23e-06	+????+?+????+
2	52755456	A	G	0.9158	-0.2893	0.0621	3.23e-06	-????-?-????-
2	52754665	A	C	0.0856	0.2877	0.0618	3.274e-06	+????+?+????+
11	112985477	A	T	0.5592	-0.094	0.0202	3.312e-06	--+-+------+-
2	52754844	C	G	0.085	0.2874	0.0618	3.354e-06	+????+?+????+
2	52754672	A	G	0.915	-0.2873	0.0618	3.363e-06	-????-?-????-
2	52754074	T	C	0.0846	0.2879	0.0621	3.505e-06	+????+?+????+
15	96296254	T	G	0.3328	0.0997	0.0215	3.671e-06	+++-++-+++++-
11	112968651	A	C	0.4551	0.0938	0.0203	3.684e-06	++++-+++++--+
2	52752245	A	G	0.9152	-0.2857	0.0618	3.778e-06	-????-?-????-
2	52756376	T	C	0.9156	-0.286	0.0619	3.845e-06	-????-?-????-
11	112977813	A	T	0.4547	0.0935	0.0203	3.947e-06	++++-++++++-+
2	52755298	A	G	0.9149	-0.2849	0.0618	4.001e-06	-????-?-????-
15	96310719	T	C	0.6657	-0.0985	0.0214	4.013e-06	---+--+-----+
2	52755076	T	C	0.0851	0.2848	0.0618	4.022e-06	+????+?+????+
2	52754696	A	C	0.085	0.2847	0.0618	4.062e-06	+????+?+????+
11	112988236	A	G	0.5412	-0.0927	0.0202	4.241e-06	----+-+----+-
11	112924114	A	G	0.4256	0.094	0.0205	4.438e-06	++++-+++++--+
11	112988115	A	C	0.5412	-0.0925	0.0202	4.462e-06	----+-+----+-
1	167611370	A	C	0.3097	0.0984	0.0215	4.549e-06	+++-++-++++++
2	175191505	T	C	0.0625	0.2351	0.0513	4.55e-06	+??????+++??+
8	91168648	C	G	0.6785	-0.1069	0.0233	4.585e-06	-+-+----?----
19	48327449	A	C	0.7498	-0.1285	0.0281	4.748e-06	-----?--?-+--
11	112964648	A	G	0.5681	-0.0933	0.0204	4.753e-06	----+-----++-
2	52752254	A	G	0.0836	0.2853	0.0624	4.813e-06	+????+?+????+
8	91142687	A	G	0.3112	0.1062	0.0232	4.858e-06	+-+-++-+?++++
8	91137052	T	C	0.3375	0.1045	0.0229	4.898e-06	+-+-++++?++++
8	91142473	T	G	0.3112	0.1062	0.0232	4.907e-06	+-+-++-+?++++
8	91164518	A	G	0.3225	0.1064	0.0233	4.919e-06	+-+-++++?++++
1	167611826	T	C	0.3088	0.098	0.0215	4.948e-06	+++-++-++++++
8	91130683	A	C	0.3323	0.1039	0.0228	5.125e-06	+++-++++?++++
4	61368442	T	C	0.832	-0.1456	0.032	5.306e-06	---?-+--?--?-
8	91165948	A	G	0.6781	-0.106	0.0233	5.336e-06	-+-+----?----
8	91162808	T	C	0.6783	-0.1049	0.0231	5.396e-06	-+-+----?---+
15	96319875	A	T	0.6906	-0.0992	0.0218	5.46e-06	------+-----+
8	91168750	T	C	0.6776	-0.106	0.0233	5.461e-06	-+-+----?----
11	112983139	A	T	0.4587	0.0917	0.0202	5.513e-06	++-+-+-++++-+
4	61368571	T	C	0.168	0.1452	0.032	5.579e-06	+++?+-++?++?+
15	96318511	A	G	0.3454	0.102	0.0225	5.647e-06	+++++?-+++++-
11	112978377	A	G	0.5408	-0.0917	0.0202	5.701e-06	--+-+-+----+-
15	96339668	A	T	0.6879	-0.0989	0.0218	5.723e-06	------+-----+
2	52769990	C	G	0.9162	-0.2895	0.0639	5.808e-06	-????-?-????-
11	112969258	T	G	0.54	-0.0916	0.0202	5.815e-06	--+-+-+----+-
11	112973497	A	G	0.461	0.0918	0.0203	5.819e-06	++-+-+-+++--+
12	30479427	T	C	0.2043	0.1365	0.0301	5.868e-06	+++-++++?++-+
15	96336138	A	G	0.6883	-0.0983	0.0217	5.884e-06	------+-----+
8	91129859	A	G	0.6672	-0.1031	0.0228	5.908e-06	---+----?----
2	175183623	A	G	0.0623	0.2344	0.0518	5.966e-06	+??????+++??+
8	91134673	T	C	0.6674	-0.103	0.0228	6.013e-06	-+-+----?----
15	96322790	A	T	0.3096	0.0984	0.0217	6.041e-06	++++++-+++++-
8	91136078	T	G	0.3329	0.1029	0.0228	6.116e-06	+++-++++?++++
15	96322277	T	C	0.3115	0.0981	0.0217	6.156e-06	++++++-+++++-
3	85413995	T	C	0.7536	-0.1058	0.0234	6.186e-06	-+-+--+------
4	91473807	T	C	0.0476	-0.7678	0.17	6.29e-06	-????????????
3	85432315	C	G	0.2463	0.1052	0.0233	6.467e-06	+-+-++-++++++
3	85430137	T	C	0.7536	-0.1052	0.0233	6.528e-06	-+-+--+------
3	85426840	A	G	0.7169	-0.1031	0.0229	6.528e-06	-+++--+------
8	91161081	A	G	0.6764	-0.1035	0.023	6.626e-06	-+-+----?----
11	112923802	A	C	0.4248	0.0921	0.0204	6.641e-06	++++-+++++--+
3	85406367	T	C	0.2387	0.1069	0.0237	6.717e-06	+-+?-++++++++
15	96325135	A	C	0.3115	0.0976	0.0217	6.725e-06	++++++-+++++-
3	85436125	T	C	0.2469	0.1048	0.0233	7.053e-06	+---++-++++++
3	85422587	T	C	0.246	0.1051	0.0234	7.083e-06	+-+-++-++++++
8	91143557	A	G	0.6682	-0.1024	0.0228	7.141e-06	-+-+----?----
3	85434357	A	T	0.2461	0.1047	0.0233	7.156e-06	+---++-++++++
3	85421737	C	G	0.754	-0.1051	0.0234	7.171e-06	-+-+--+------
11	112923466	A	T	0.5749	-0.0917	0.0204	7.24e-06	----+-----++-
3	85438709	A	G	0.754	-0.1047	0.0233	7.246e-06	-+++--+------
11	112922447	A	G	0.5747	-0.0917	0.0205	7.343e-06	----+-----++-
8	91144724	T	C	0.3324	0.1021	0.0228	7.397e-06	+-+-++++?++++
3	85420724	A	C	0.2256	0.1078	0.0241	7.496e-06	+-+?+++++++++
3	85442709	T	C	0.246	0.1044	0.0233	7.68e-06	+---++-++++++
3	85413937	A	C	0.2259	0.1077	0.0241	7.813e-06	+-+?+++++++++
5	142880768	A	C	0.8591	-0.1447	0.0324	7.869e-06	--+?----?--?-
3	85416384	A	G	0.7744	-0.1076	0.0241	7.871e-06	-+-?---------
2	52771382	T	C	0.9198	-0.2889	0.0647	7.892e-06	-????-?-????-
11	112922293	C	G	0.5745	-0.0913	0.0204	7.907e-06	----+-----++-
11	112921522	A	G	0.5752	-0.0914	0.0205	7.923e-06	----+-----++-
11	112926312	C	G	0.5749	-0.0912	0.0204	8.033e-06	----+-----++-
3	85428963	T	C	0.2457	0.1044	0.0234	8.089e-06	+-+-++-++++++
3	85405501	T	C	0.7751	-0.1074	0.0241	8.193e-06	-+-?---------
11	112926259	T	C	0.4253	0.0911	0.0204	8.21e-06	++++-+++++--+
12	30479870	A	G	0.795	-0.1369	0.0307	8.217e-06	---+-?--?--+-
12	30478371	A	T	0.2084	0.1364	0.0306	8.246e-06	+++-+?++?++-+
3	85429172	A	C	0.2463	0.1041	0.0234	8.377e-06	+-+-++-++++++
8	91156857	T	C	0.6758	-0.1024	0.023	8.429e-06	-+-+----?----
15	61031969	A	G	0.1995	-0.1161	0.0261	8.434e-06	---?++-------
3	85409299	T	C	0.2268	0.1071	0.0241	8.526e-06	+--?+++++++++
3	85409979	T	C	0.2268	0.1071	0.0241	8.573e-06	+--?+++++++++
11	112926913	A	G	0.5745	-0.0908	0.0204	8.725e-06	----+-----++-
8	91106360	A	G	0.6597	-0.1016	0.0229	8.801e-06	---+----?---+
8	91101879	T	C	0.6633	-0.1008	0.0227	8.825e-06	---+----?----
3	47087837	A	T	0.3894	-0.1054	0.0237	8.832e-06	----+?+-?----
8	91157457	A	G	0.676	-0.1024	0.0231	8.889e-06	-+-+----?----
12	30480427	T	C	0.7946	-0.1363	0.0307	8.977e-06	---+-?--?--+-
3	85438564	A	G	0.7511	-0.1032	0.0233	9.07e-06	-+-+--+------
15	96392021	A	T	0.7084	-0.1022	0.023	9.092e-06	------------+
11	112928164	T	G	0.5746	-0.0905	0.0204	9.263e-06	----+-----++-
20	11754676	T	C	0.1038	-0.1715	0.0387	9.454e-06	---?+-?-?---+
3	85462587	T	C	0.7738	-0.1066	0.0241	9.486e-06	-++?--+------
5	148749623	A	G	0.3283	-0.1136	0.0257	9.581e-06	----+?--?--++
3	85448493	T	C	0.7514	-0.1036	0.0234	9.591e-06	-++++-+------
3	85446558	A	G	0.2464	0.1032	0.0233	9.787e-06	+---++-++++++
