# Supplementary material for: Genome-wide association study of lifetime cannabis use based on a large meta-analytic sample of 32 330 subjects from the International Cannabis Consortium
Source: Transl Psychiatry. 2016 Mar 29;6(3):e769–. doi: 10.1038/tp.2016.36 (PMC4872459; doi:10.1038/tp.2016.36)
Supplement: Supplementary Table 5 [file tp201636x8.xlsx]

## Sheet: Blad1
Table S5. Top 100 genes from the gene-based tests of association based on the meta-analytic discovery sample.
Gene	Chr	Start position	Length	Group	Nominal P-value	Bonferroni corrected P-value
NCAM1	11	112831968	303952	protein-coding gene	6.26e-07	0.015
CADM2	3	85008132	1115448	protein-coding gene	2.13e-06	0.026
SCOC-AS1	4	141204879	89668	non-coding RNA	5.76e-06	0.046
SCOC	4	141264614	39097	protein-coding gene	7.85e-06	0.046
KCNT2	1	196194909	382653	protein-coding gene	9.38e-06	0.046
SETD2	3	47057897	147571	protein-coding gene	2.43e-05	0.1
WASF3	13	27131839	131244	protein-coding gene	3.89e-05	0.12
MIR5688	3	85434859	84	non-coding RNA	3.91e-05	0.12
LINC01305	2	175190754	4617	non-coding RNA	6.46e-05	0.174
BTBD3	20	11898512	8732	protein-coding gene	8.33e-05	0.174
PCYOX1L	5	148737569	11653	protein-coding gene	8.62e-05	0.174
CALB1	8	91070835	24275	protein-coding gene	8.72e-05	0.174
TRIM44	11	35684299	148305	protein-coding gene	9.49e-05	0.174
IL17B	5	148753829	5010	protein-coding gene	9.89e-05	0.174
KIF6	6	39302875	390307	protein-coding gene	0.000112	0.182
RERE	1	8412463	465237	protein-coding gene	0.000118	0.182
DYSF	2	71693831	220063	protein-coding gene	0.000159	0.227
FBN3	19	8130286	82100	protein-coding gene	0.000166	0.227
MYLK-AS2	3	123408490	2765	non-coding RNA	0.000185	0.239
LINC00687	20	11790634	60730	non-coding RNA	0.000207	0.246
C2orf73	2	54558070	30645	protein-coding gene	0.000211	0.246
NHEJ1	2	219940045	85543	protein-coding gene	0.000292	0.246
CSF2RB	22	37309674	26806	protein-coding gene	0.000302	0.246
CCDC173	2	170501934	48998	protein-coding gene	0.000306	0.246
GFM2	5	74017028	46169	protein-coding gene	0.00031	0.246
MIR4735	1	196551542	70	non-coding RNA	0.000312	0.246
LYAR	4	4269428	22469	protein-coding gene	0.000315	0.246
HNRNPDL	4	83343716	7663	protein-coding gene	0.000315	0.246
LINC01098	4	178649910	261995	non-coding RNA	0.000319	0.246
PDE3A	12	20724797	112245	protein-coding gene	0.000335	0.246
A3GALT2	1	33772366	14334	protein-coding gene	0.000336	0.246
NSA2	5	74062815	9923	protein-coding gene	0.000338	0.246
NSD1	5	176560832	166383	protein-coding gene	0.000348	0.246
LOC101929464	1	33815952	12895	unknown	0.000355	0.246
SNTB1	8	121547984	276326	protein-coding gene	0.000387	0.246
CCDC12	3	46963219	60282	protein-coding gene	0.000393	0.246
HTR1D	1	23518387	2836	protein-coding gene	0.000398	0.246
LOC101927543	8	121773492	15581	unknown	0.000411	0.246
PLA2G16	11	63341943	39999	protein-coding gene	0.000411	0.246
PHC2	1	33789223	26277	protein-coding gene	0.000424	0.246
LUZP1	1	23410515	84837	protein-coding gene	0.000438	0.246
MIR3605	1	33797993	101	non-coding RNA	0.000441	0.246
ARSA	22	51061181	5421	protein-coding gene	0.000444	0.246
ZNF488	10	48355088	18779	protein-coding gene	0.000447	0.246
AVPI1	10	99437180	9836	protein-coding gene	0.00045	0.246
PPIG	2	170440849	53406	protein-coding gene	0.000475	0.254
IHH	2	219919141	6098	protein-coding gene	0.000511	0.265
RHBDD1	2	227700670	163254	protein-coding gene	0.000523	0.265
NBEAL2	3	47021172	30023	protein-coding gene	0.000531	0.265
ZSCAN18	19	58595208	14523	protein-coding gene	0.000547	0.265
AACS	12	125549924	77948	protein-coding gene	0.000549	0.265
CHID1	11	867858	43017	protein-coding gene	0.00057	0.265
SPCS2	11	74660291	29786	protein-coding gene	0.000573	0.265
KIF9	3	47269515	54823	protein-coding gene	0.000621	0.278
PRPS1L1	7	18066399	1088	protein-coding gene	0.000626	0.278
CEP162	6	84833959	103395	protein-coding gene	0.000643	0.278
SNORD83B	22	39709823	94	non-coding RNA	0.000651	0.278
PHOSPHO2-KLHL23	2	170550963	57434	unknown	0.000657	0.278
SNORD83A	22	39711217	96	non-coding RNA	0.000689	0.287
ELMOD2	4	141445311	29614	protein-coding gene	0.000719	0.287
PRELID1	5	176730762	3199	protein-coding gene	0.000758	0.287
ZNF329	19	58637694	24455	protein-coding gene	0.000766	0.287
MXD3	5	176734205	5088	protein-coding gene	0.000775	0.287
NRADDP	3	47053031	1927	pseudogene	0.000781	0.287
RNU86	22	39712846	56	unknown	0.000783	0.287
LOC283575	14	77507391	28456	unknown	0.000786	0.287
SNORD43	22	39715056	63	non-coding RNA	0.000803	0.287
FAM169A	5	74073398	89266	protein-coding gene	0.000827	0.287
LOC101929653	11	131403750	7012	unknown	0.000829	0.287
SP9	2	175199820	2449	protein-coding gene	0.00083	0.287
NEU3	11	74699949	18795	protein-coding gene	0.000835	0.287
SYNGR1	22	39745953	35641	protein-coding gene	0.000843	0.287
PHOSPHO2	2	170550963	7256	protein-coding gene	0.000852	0.287
PTPRO	12	15699277	51989	protein-coding gene	0.000873	0.29
MIR147A	9	123007256	73	non-coding RNA	0.000944	0.306
ZSWIM6	5	60628099	213901	protein-coding gene	0.000948	0.306
SLC26A10	12	58013692	6243	protein-coding gene	0.00097	0.31
TANK	2	161993465	99218	protein-coding gene	0.000987	0.311
CADM2-AS2	3	85849136	28065	non-coding RNA	0.00103	0.319
LOC101927583	12	58012187	3500	unknown	0.00104	0.32
LINC00971	3	84687555	231172	non-coding RNA	0.00106	0.32
ADAT1	16	75632246	24976	protein-coding gene	0.00107	0.32
PAX2	10	102505467	84232	protein-coding gene	0.00109	0.32
GABRR3	3	97705526	48623	protein-coding gene	0.00111	0.32
XRRA1	11	74551954	108279	protein-coding gene	0.00111	0.32
KLHL18	3	47324329	63978	protein-coding gene	0.00112	0.32
KRT1	12	53068519	5673	protein-coding gene	0.00118	0.329
XKR6	8	10753656	305220	protein-coding gene	0.00118	0.329
C7orf72	7	50135681	63172	protein-coding gene	0.0012	0.332
KIF9-AS1	3	47205859	79748	non-coding RNA	0.00123	0.335
LMAN2	5	176758562	20324	protein-coding gene	0.00128	0.335
KCNH6	17	61600694	23396	protein-coding gene	0.00129	0.335
SPG20-AS1	13	36920567	23306	non-coding RNA	0.0013	0.335
AGXT2	5	34998205	50036	protein-coding gene	0.00132	0.335
OAS2	12	113416273	32231	protein-coding gene	0.00132	0.335
AFAP1L1	5	148651400	69968	protein-coding gene	0.00133	0.335
SPG20	13	36875774	45161	protein-coding gene	0.00133	0.335
DPH6-AS1	15	35838395	312808	non-coding RNA	0.00135	0.335
TRMT1L	1	185087217	39014	protein-coding gene	0.00136	0.335
RAB24	5	176728190	2556	protein-coding gene	0.00136	0.335

## Sheet: Blad2
Gene	Chr	Start position	Length	Group	Nominal P-value	Bonferroni corrected P-value
NCAM1	11	112831968	303952	protein-coding gene	6,26E-07	0,015
CADM2	3	85008132	1115448	protein-coding gene	2,13E-06	0,026
SCOC-AS1	4	141204879	89668	non-coding RNA	5,76E-06	0,046
SCOC	4	141264614	39097	protein-coding gene	7,85E-06	0,046
KCNT2	1	196194909	382653	protein-coding gene	9,38E-06	0,046
SETD2	3	47057897	147571	protein-coding gene	2,43E-05	0,100
WASF3	13	27131839	131244	protein-coding gene	3,89E-05	0,120
MIR5688	3	85434859	84	non-coding RNA	3,91E-05	0,120
LINC01305	2	175190754	4617	non-coding RNA	6,46E-05	0,174
BTBD3	20	11898512	8732	protein-coding gene	8,33E-05	0,174
PCYOX1L	5	148737569	11653	protein-coding gene	8,62E-05	0,174
CALB1	8	91070835	24275	protein-coding gene	8,72E-05	0,174
TRIM44	11	35684299	148305	protein-coding gene	9,49E-05	0,174
IL17B	5	148753829	5010	protein-coding gene	9,89E-05	0,174
KIF6	6	39302875	390307	protein-coding gene	1,12E-04	0,182
RERE	1	8412463	465237	protein-coding gene	1,18E-04	0,182
DYSF	2	71693831	220063	protein-coding gene	1,59E-04	0,227
FBN3	19	8130286	82100	protein-coding gene	1,66E-04	0,227
MYLK-AS2	3	123408490	2765	non-coding RNA	1,85E-04	0,239
LINC00687	20	11790634	60730	non-coding RNA	2,07E-04	0,246
C2orf73	2	54558070	30645	protein-coding gene	2,11E-04	0,246
NHEJ1	2	219940045	85543	protein-coding gene	2,92E-04	0,246
CSF2RB	22	37309674	26806	protein-coding gene	3,02E-04	0,246
CCDC173	2	170501934	48998	protein-coding gene	3,06E-04	0,246
GFM2	5	74017028	46169	protein-coding gene	3,10E-04	0,246
MIR4735	1	196551542	70	non-coding RNA	3,12E-04	0,246
LYAR	4	4269428	22469	protein-coding gene	3,15E-04	0,246
HNRNPDL	4	83343716	7663	protein-coding gene	3,15E-04	0,246
LINC01098	4	178649910	261995	non-coding RNA	3,19E-04	0,246
PDE3A	12	20724797	112245	protein-coding gene	3,35E-04	0,246
A3GALT2	1	33772366	14334	protein-coding gene	3,36E-04	0,246
NSA2	5	74062815	9923	protein-coding gene	3,38E-04	0,246
NSD1	5	176560832	166383	protein-coding gene	3,48E-04	0,246
LOC101929464	1	33815952	12895	unknown	3,55E-04	0,246
SNTB1	8	121547984	276326	protein-coding gene	3,87E-04	0,246
CCDC12	3	46963219	60282	protein-coding gene	3,93E-04	0,246
HTR1D	1	23518387	2836	protein-coding gene	3,98E-04	0,246
LOC101927543	8	121773492	15581	unknown	4,11E-04	0,246
PLA2G16	11	63341943	39999	protein-coding gene	4,11E-04	0,246
PHC2	1	33789223	26277	protein-coding gene	4,24E-04	0,246
LUZP1	1	23410515	84837	protein-coding gene	4,38E-04	0,246
MIR3605	1	33797993	101	non-coding RNA	4,41E-04	0,246
ARSA	22	51061181	5421	protein-coding gene	4,44E-04	0,246
ZNF488	10	48355088	18779	protein-coding gene	4,47E-04	0,246
AVPI1	10	99437180	9836	protein-coding gene	4,50E-04	0,246
PPIG	2	170440849	53406	protein-coding gene	4,75E-04	0,254
IHH	2	219919141	6098	protein-coding gene	5,11E-04	0,265
RHBDD1	2	227700670	163254	protein-coding gene	5,23E-04	0,265
NBEAL2	3	47021172	30023	protein-coding gene	5,31E-04	0,265
ZSCAN18	19	58595208	14523	protein-coding gene	5,47E-04	0,265
AACS	12	125549924	77948	protein-coding gene	5,49E-04	0,265
CHID1	11	867858	43017	protein-coding gene	5,70E-04	0,265
SPCS2	11	74660291	29786	protein-coding gene	5,73E-04	0,265
KIF9	3	47269515	54823	protein-coding gene	6,21E-04	0,278
PRPS1L1	7	18066399	1088	protein-coding gene	6,26E-04	0,278
CEP162	6	84833959	103395	protein-coding gene	6,43E-04	0,278
SNORD83B	22	39709823	94	non-coding RNA	6,51E-04	0,278
PHOSPHO2-KLHL23	2	170550963	57434	unknown	6,57E-04	0,278
SNORD83A	22	39711217	96	non-coding RNA	6,89E-04	0,287
ELMOD2	4	141445311	29614	protein-coding gene	7,19E-04	0,287
PRELID1	5	176730762	3199	protein-coding gene	7,58E-04	0,287
ZNF329	19	58637694	24455	protein-coding gene	7,66E-04	0,287
MXD3	5	176734205	5088	protein-coding gene	7,75E-04	0,287
NRADDP	3	47053031	1927	pseudogene	7,81E-04	0,287
RNU86	22	39712846	56	unknown	7,83E-04	0,287
LOC283575	14	77507391	28456	unknown	7,86E-04	0,287
SNORD43	22	39715056	63	non-coding RNA	8,03E-04	0,287
FAM169A	5	74073398	89266	protein-coding gene	8,27E-04	0,287
LOC101929653	11	131403750	7012	unknown	8,29E-04	0,287
SP9	2	175199820	2449	protein-coding gene	8,30E-04	0,287
NEU3	11	74699949	18795	protein-coding gene	8,35E-04	0,287
SYNGR1	22	39745953	35641	protein-coding gene	8,43E-04	0,287
PHOSPHO2	2	170550963	7256	protein-coding gene	8,52E-04	0,287
PTPRO	12	15699277	51989	protein-coding gene	8,73E-04	0,290
MIR147A	9	123007256	73	non-coding RNA	9,44E-04	0,306
ZSWIM6	5	60628099	213901	protein-coding gene	9,48E-04	0,306
SLC26A10	12	58013692	6243	protein-coding gene	9,70E-04	0,310
TANK	2	161993465	99218	protein-coding gene	9,87E-04	0,311
CADM2-AS2	3	85849136	28065	non-coding RNA	1,03E-03	0,319
LOC101927583	12	58012187	3500	unknown	1,04E-03	0,320
LINC00971	3	84687555	231172	non-coding RNA	1,06E-03	0,320
ADAT1	16	75632246	24976	protein-coding gene	1,07E-03	0,320
PAX2	10	102505467	84232	protein-coding gene	1,09E-03	0,320
GABRR3	3	97705526	48623	protein-coding gene	1,11E-03	0,320
XRRA1	11	74551954	108279	protein-coding gene	1,11E-03	0,320
KLHL18	3	47324329	63978	protein-coding gene	1,12E-03	0,320
KRT1	12	53068519	5673	protein-coding gene	1,18E-03	0,329
XKR6	8	10753656	305220	protein-coding gene	1,18E-03	0,329
C7orf72	7	50135681	63172	protein-coding gene	1,20E-03	0,332
KIF9-AS1	3	47205859	79748	non-coding RNA	1,23E-03	0,335
LMAN2	5	176758562	20324	protein-coding gene	1,28E-03	0,335
KCNH6	17	61600694	23396	protein-coding gene	1,29E-03	0,335
SPG20-AS1	13	36920567	23306	non-coding RNA	1,30E-03	0,335
AGXT2	5	34998205	50036	protein-coding gene	1,32E-03	0,335
OAS2	12	113416273	32231	protein-coding gene	1,32E-03	0,335
AFAP1L1	5	148651400	69968	protein-coding gene	1,33E-03	0,335
SPG20	13	36875774	45161	protein-coding gene	1,33E-03	0,335
DPH6-AS1	15	35838395	312808	non-coding RNA	1,35E-03	0,335
TRMT1L	1	185087217	39014	protein-coding gene	1,36E-03	0,335
RAB24	5	176728190	2556	protein-coding gene	1,36E-03	0,335
