# Supplementary material for: Genome-wide association study of lifetime cannabis use based on a large meta-analytic sample of 32 330 subjects from the International Cannabis Consortium
Source: Transl Psychiatry. 2016 Mar 29;6(3):e769–. doi: 10.1038/tp.2016.36 (PMC4872459; doi:10.1038/tp.2016.36)
Supplement: Supplementary Table 6 [file tp201636x9.xlsx]

## Sheet: Blad1
Supplemental Table S7. SNP-based heritability estimates of cannabis use by r2 threshold
r2 threshold for pruning	Heritability estimate	P-value
0.05	0.08	.111
0.10	0.13	.020
0.15	0.20	<0.001
0.20	0.19	.005
0.25	0.20	.004
